# Supplementary material for: Premetazoan Origin of Neuropeptide Signaling
Source: Mol Biol Evol. 2022 Mar 12;39(4):msac051. doi: 10.1093/molbev/msac051 (PMC9004410; doi:10.1093/molbev/msac051)
Supplement: msac051_Supplementary_Data [file msac051_supplementary_data.zip]

Archive with 18 entries (18 files):
- Supplementary_Figure6_Deorphanisation.tif
- Supplementary_File1_TranscriptomicSources.xlsx
- Supplementary_File2_PhoenixinSPpredictions.pdf
- Supplementary_File3_SupermatrixforSpeciesTree.fasta.txt
- Supplementary_File4_Phoenixin_sequences.doc
- Supplementary_File5_Phoenixin_genestructure.docx
- Supplementary_File6_NesfatinSeqs.docx
- Supplementary_File7_Nesfatin_genestructure.docx
- Supplementary_File8_SREBsdatabaseforphylogeny.fasta.txt
- Supplementary_File9_AlignedandTrimmedSrebReceptors.fasta.txt
- Supplementary_File10_SREBreceptorstree.nexus.txt
- Supplementary_File11_receptordeorphanisation.xlsx
- Supplementary_Materials.docx
- Supplementary_Figure1_BUSCO.png
- Supplementary_Figure2.png
- Supplementary_Figure3_NUCB_full_alignment.pdf
- Supplementary_Figure4_CLANSofSREBs.tif
- Supplementary_Figure5_SREBtree.png
